# Supplementary material for: Physiological and morphological correlates of blood parasite infection in urban and non-urban house sparrow populations
Source: PLoS One. 2020 Aug 19;15(8):e0237170. doi: 10.1371/journal.pone.0237170 (PMC7437892; doi:10.1371/journal.pone.0237170)
Supplement: S1 Data — (CSV) [file pone.0237170.s003.csv]

id	population	urbanisation_gradient	sex	age	infection_status	baseline_cort	induced_cort	hematocrit	tarsus	wing	mass	capture_date	fat_score	muscle_score
1	1	-2.5	F	Adult	0	9.65	60.44	0.462	18.7	76	26.9	131	2	3
2	1	-2.5	F	Adult	0	14	69.76	0.483	19.7	76	28.2	141	1	2
3	1	-2.5	F	Adult	0	5.17	58.24	0.502	20.2	77	29.9	144	1	2
4	1	-2.5	F	Adult	1	7.37	36.38	0.449	18.2	72.5	27.6	157	1	2
5	1	-2.5	F	Adult	1	4.84	41.81	0.544	19	76	28.4	157	1	2
6	1	-2.5	F	Adult	0	2.69	63.94	0.5	19.4	75	29.3	163	1	3
7	1	-2.5	F	Adult	1	6.16	40.63	0.5	19.5	76	30.6	176	2	2
8	1	-2.5	F	Adult	0	2.89	36.63	0.463	20	74	30.2	178	2	2
9	1	-2.5	F	Adult	0	5.36	44.82	0.526	18.2	71	25.6	205	2	2
10	1	-2.5	F	Adult	0	9.24	36.64	0.497	18.7	75	28.6	205	2	2
11	1	-2.5	M	Adult	1	11.81	47.52	0.384	20	80	26.8	133	1	2
12	1	-2.5	M	Adult	0	4.97	44.9	0.498	19.5	79	28.4	141	2	2
13	1	-2.5	M	Adult	1	3.98	47.8	0.495	19.9	80	31.5	144	1	2.5
14	1	-2.5	M	Adult	1	9.87	37.38	0.527	19.4	76	27.5	155	1	3
15	1	-2.5	M	Adult	1	1.71	21.03	0.471	17.9	77	27.6	203	1	2
16	1	-2.5	M	Adult	0	2.08	40.38	0.456	18.9	78	26.3	204	1	2.5
17	1	-2.5	M	Adult	0	0.02	13.07	0.362	19.2	77	26.8	205	1	2
18	1	-2.5	M	Adult	1	4.33	21.77	0.5	17.2	78	26.6	208	1.5	2.5
19	1	-2.5	F	Juvenile	0	1.31	33.66	0.436	17.5	71	22.8	192	1	2
20	1	-2.5	F	Juvenile	0	3.27	17.48	0.313	18.4	70	25.7	200	1	2.5
21	1	-2.5	F	Juvenile	1	1.23	25.24	0.448	18.5	72	26.7	225	1.5	2
22	1	-2.5	M	Juvenile	0	1.35	40.49	0.502	17.8	68	20.8	163	1	1
23	1	-2.5	M	Juvenile	0	3.96	40.42	0.444	18.9	71	24.5	163	2	1
24	1	-2.5	M	Juvenile	0	1.69	27.76	0.423	18.4	74	26.7	176	1	2
25	1	-2.5	M	Juvenile	0	0.45	21.45	0.428	18.2	71	23.9	203	2	1.5
26	1	-2.5	M	Juvenile	1	0.55	17.36	0.254	18.2	70	24.2	203	2	2
27	1	-2.5	M	Juvenile	0	0.01	16.87	0.518	18	71	26.1	203	2	2.5
28	1	-2.5	M	Juvenile	1	2.22	28.73	0.427	18.8	72	26	225	1.5	2
29	1	-2.5	M	Juvenile	0	0.96	18.12	0.467	18.1	71	25.5	225	1.5	2
30	1	-2.5	M	Juvenile	0	0.02	22.37	0.406	18	70	24.2	227	1	1.5
31	1	-2.5	M	Juvenile	0	1.59	29.64	0.443	17.6	67	25.1	227	2	2
32	4	2.1	F	Adult	1	2.7	31.67	0.388	18.2	75	24.1	170	1	1
33	4	2.1	F	Adult	0	5.3	44.82	0.56	18.8	73	25.8	170	2	3
34	4	2.1	F	Adult	1	11.16	53.04	0.452	17.8	73	26.5	185	1	2
35	4	2.1	F	Adult	0	14.85	57.69	0.477	17.5	74	25.9	185	2	3
36	4	2.1	F	Adult	0	0.81	27.87	0.465	18.2	72	24.4	199	2	2.5
37	4	2.1	F	Adult	0	3.9	25.57	0.505	18.1	77	28.4	199	2	2.5
38	4	2.1	F	Adult	1	2.16	35.28	0.536	17.9	74	24.5	212	1.5	2
39	4	2.1	F	Adult	0	3.36	29.46	0.456	17.4	75	23.8	218	2	1.5
40	4	2.1	F	Adult	1	0.44	25.79	0.367	19.3	77	24.2	218	2.5	1.5
41	4	2.1	M	Adult	0	5.33	44.73	0.51	18	77	26.7	170	1	2
42	4	2.1	M	Adult	0	1.08	43.11	0.465	16.4	77	25.4	170	1	3
43	4	2.1	M	Adult	1	4.74	31.32	0.503	18.9	77	25.1	185	1	3
44	4	2.1	M	Adult	1	4.49	59.4	0.514	17.4	75	24	185	1	3
45	4	2.1	M	Adult	1	2.22	18.06	0.439	18.6	79	26.4	212	1.5	1.5
46	4	2.1	M	Adult	0	0.86	14.55	0.286	17	79	24.9	212	1.5	3
47	4	2.1	M	Adult	0	3.29	23.8	0.439	18.1	73	25.1	235	2	1.5
48	4	2.1	F	Juvenile	0	2.93	21.34	0.444	18.2	71	22.4	218	1.5	2
49	4	2.1	F	Juvenile	1	0.33	24.8	0.462	17.7	70	24.3	218	2	2
50	4	2.1	F	Juvenile	0	1.13	19.58	0.429	18.8	67	25.9	218	1.5	2.5
51	4	2.1	F	Juvenile	0	0.83	22.76	0.456	17.4	70	22.3	226	2.5	2
52	4	2.1	F	Juvenile	0	4.7	30.09	0.403	16.2	68	21	233	2.5	2
53	4	2.1	F	Juvenile	0	0.74	21.8	0.457	17.3	67.5	23.3	235	2	2
54	4	2.1	F	Juvenile	0	4.87	32.79	0.485	17.5	69	23.3	235	2	2
55	4	2.1	F	Juvenile	0	0.93	23.19	0.407	17.4	70	22.8	235	2.5	2
56	4	2.1	F	Juvenile	1	0.8	27.05	0.403	18.9	66	25.4	235	2	2.5
57	4	2.1	M	Juvenile	0	4.43	46.18	0.45	16.6	70	20.3	199	2	2
58	4	2.1	M	Juvenile	1	1.61	15.2	0.421	17.9	72.5	21.9	218	2	2
59	4	2.1	M	Juvenile	1	0.33	10.26	0.448	17.9	72	25.6	218	2.5	2
60	4	2.1	M	Juvenile	0	0.83	16.15	0.404	19	74	26.1	218	2.5	2
61	4	2.1	M	Juvenile	1	0.68	15.52	0.38	19.3	74	28.3	235	3	2
62	3	1.61	F	Adult	0	0.52	15.11	0.517	19.2	76	28.3	143	1	2
63	3	1.61	F	Adult	1	0.86	25.91	0.55	17.7	76	26.1	157	1	2
64	3	1.61	F	Adult	0	9.83	28.16	0.476	18.6	75	26	214	2	1
65	3	1.61	F	Adult	1	3.88	30.22	0.5	18.6	76	26.4	214	1	1.5
66	3	1.61	F	Adult	1	1.76	27.38	0.445	18.1	74	26	214	2	2
67	3	1.61	F	Adult	1	9.09	19.77	0.42	17.5	73	26.6	221	1.5	2
68	3	1.61	F	Adult	0	3.75	44.73	0.553	18	75	24.6	221	2	2
69	3	1.61	F	Adult	1	1.46	22.98	0.445	17.1	73	24.7	232	1.5	2
70	3	1.61	M	Adult	0	0.8	22.66	0.523	19.4	75	27.5	143	1	2
71	3	1.61	M	Adult	1	4.3	23.95	0.598	18.9	78	27.1	157	1	2
72	3	1.61	M	Adult	0	6.37	23.45	0.528	19.8	78	27.9	157	1	2
73	3	1.61	M	Adult	0	0.55	20.09	0.471	18.6	76	26.9	171	1	3
74	3	1.61	M	Adult	1	10.7	33.27	0.471	19.6	80	27.4	214	1	2
75	3	1.61	M	Adult	0	0.95	10.63	0.457	18.4	78	26.7	214	2	2.5
76	3	1.61	M	Adult	1	2.33	17.29	0.46	19	78	26.4	225	1.5	2
77	3	1.61	F	Juvenile	0	0.43	11.55	0.394	17.6	71	23.9	186	2	2
78	3	1.61	F	Juvenile	0	0.56	9.93	0.392	16.9	58	15.9	203	2	2
79	3	1.61	F	Juvenile	0	3	17.57	0.426	18.2	72	23.2	210	3	2
80	3	1.61	F	Juvenile	0	1.53	15.95	0.48	17.5	71	24.4	221	2	2
81	3	1.61	F	Juvenile	1	0.78	18.1	0.381	18.4	73	24.9	225	2	1.5
82	3	1.61	F	Juvenile	0	1.85	16.14	0.438	17.9	72	25.6	228	2	2
83	3	1.61	M	Juvenile	1	0.86	12.95	0.502	17.6	71	22.9	210	3	1
84	3	1.61	M	Juvenile	0	0.8	10.67	0.462	18	71	26	210	3	2
85	3	1.61	M	Juvenile	0	5.37	18.44	0.455	18.7	73	25.6	214	3	1.5
86	2	-1.21	F	Adult	0	17.91	61.43	0.516	20.8	71	29.3	146	1	2.5
87	2	-1.21	F	Adult	0	0.91	28.98	0.468	19.5	77	28.8	167	1	2
88	2	-1.21	F	Adult	1	3.69	23.13	0.464	18	72.5	24.8	217	1	1.5
89	2	-1.21	F	Adult	0	1.03	16.42	0.395	19.8	74	28.4	217	1	1.5
90	2	-1.21	F	Adult	0	1.48	28.19	0.313	19.7	74	25.7	217	1	2
91	2	-1.21	F	Adult	1	0.72	25.69	0.525	19	73.5	26.4	231	1	2
92	2	-1.21	M	Adult	0	5.36	45.59	0.565	19.3	76	26.8	146	1	3
93	2	-1.21	M	Adult	0	6.76	38.6	0.529	19.5	77.5	29	153	2	3
94	2	-1.21	M	Adult	1	0.74	38.3	0.514	20.7	78	30.8	162	2	3
95	2	-1.21	M	Adult	0	4.89	40.99	0.55	20.2	79	27.6	162	2	3
96	2	-1.21	M	Adult	0	1.68	29.83	0.537	18	74	25	167	1	3
97	2	-1.21	M	Adult	0	2.04	40.06	0.488	19.3	79	28.3	167	1	3
98	2	-1.21	M	Adult	1	3.74	33.66	0.442	19.9	80	27.7	188	2	3
99	2	-1.21	M	Adult	0	13.49	46.36	0.525	17.6	74	25.1	195	1	2
100	2	-1.21	M	Adult	1	2.57	20.97	0.456	18.1	78	28.7	206	2	2.5
101	2	-1.21	M	Adult	1	1.91	15.81	0.435	19.4	78	30.9	222	1.5	2.5
102	2	-1.21	M	Adult	1	2.78	24.87	0.437	18.6	76	29.1	223	1.5	2.5
103	2	-1.21	M	Adult	0	1.47	18.93	0.472	20.1	79	27.5	230	1	2
104	2	-1.21	M	Adult	1	1.16	17.01	0.43	19.3	77	27.4	231	1.5	1.5
105	2	-1.21	F	Juvenile	0	1.87	18.06	0.472	18.1	71	26.2	188	2	2
106	2	-1.21	F	Juvenile	0	3.92	23.91	0.435	17.9	74	24.9	202	2	2
107	2	-1.21	F	Juvenile	0	0.79	13.8	0.4	18.8	70	29.8	224	2	2
108	2	-1.21	F	Juvenile	0	2.16	15.21	0.468	18.3	71.5	29.6	230	2	2
109	2	-1.21	F	Juvenile	0	1	20.2	0.484	17.9	66	24.5	231	1.5	2.5
110	2	-1.21	M	Juvenile	0	0.9	16.31	0.447	18.6	76	25.96	167	2	3
111	2	-1.21	M	Juvenile	1	0.69	18.69	0.421	19.1	70	25.2	230	1.5	2
112	2	-1.21	M	Juvenile	1	0.39	6.57	0.458	19.2	74	25.8	230	2	2
113	2	-1.21	M	Juvenile	1	2.21	21.91	0.373	18.4	72	23.3	231	1.5	1.5
